# Supplementary material for: Novel 5-Aryl-[1,2,4]triazoloquinazoline Fluorophores: Synthesis, Comparative Studies of the Optical Properties and ICT-Based Sensing Application
Source: Molecules. 2025 Nov 15;30(22):4420. doi: 10.3390/molecules30224420 (PMC12655076; doi:10.3390/molecules30224420)
Supplement: Supplementary file 1 [file molecules-30-04420-s001.zip]

Archive with 1 entries (1 files):
- molecules-3966064-supplementary.pdf
